# Supplementary material for: Understanding the barriers and facilitators of vaccine hesitancy towards the COVID-19 vaccine in healthcare workers and healthcare students worldwide: An Umbrella Review
Source: PLoS One. 2023 Apr 12;18(4):e0280439. doi: 10.1371/journal.pone.0280439 (PMC10096263; doi:10.1371/journal.pone.0280439)
Supplement: S1 Data — (XLSX) [file pone.0280439.s005.xlsx]

## Sheet: Study details
Table of Included Review Characteristics
Author(s)	Publication Year	DOI	Type of review	Aim/Objectives	Total sample size	Participant characteristics	Participant gender splits	Participant age ranges	Participant ethnicities	Setting and Country	Phenomena of interest	Sources searched	Range (years) of included studies	Number of studies included	Types of studies included	Sampling strategy	Country of origin of included studies	Appraisal Tool used	Appraisal rating	Method of analysis	Outcome assessed	COVID-19 Vaccine acceptance rate	Factors that lead to vaccine hesitancy	Factors that lead to vaccine acceptance	Not found to be signficant	Authors conclusions	Limitations	Heterogeneity	Comments
Healthcare workers
Ackah, Ameyaw, Gazali Salifu, Afi Asubonteng, Osei Yeboah, Narkotey Annor, Kwartemaa Ankapong & Boakye	2022	https://doi.org/10.1371/journal.pone.0268711	Systematic review and meta-analysis	1) to systematically review the acceptance rate and possible reasons for COVID-19 Vaccine non-acceptance/ hesitancy amongst HCWs in Africa	N = 14,132 (Range = 182 to 2133)	HCWs: Doctors (n = 13), Nurses (n = 11), Medical laboratory scientists (n = 3), Pharmacists (n = 10), Allied health (n = 2), Midwives (n = 3), Physiotherapists (n = 2), Dentists (n = 2), Healthcare students (n = 4), Anesthetists (n = 1), Paramedics (n = 1), Pharmacy students (n = 1), Laboratory Technicians (n = 5), Physicians (n = 1), Health officers (n = 1), Nurses pharmacy (n = 1), Public healt…				Teaching Hospital, Ghana; University of Ghana, Ghana; Achimota Hospital, Accra, Ghana; Ministry of Health, Accra, Ghana; GA East Muncipial Hospital, Accra, Ghana; East Tennessee State University, Tennessee, United States of America; University of Ghana, Accra, Ghana; LEKMA Hospial, Accra, Ghana	1) Level of COVID-19 vaccine acceptance among HCWs; 2) Drivers of COVID-19 vaccine non-acceptance/ hesitancy among HCWs	MedLine/PubMed; Google Scholar; Africa Journal Online	March-April 2020 - March-June 2021	21	Cross-sectional (n = 21, 100%)		North Africa (n = 7); West Africa (n =6); East Africa (n = 6); Central Africa (n = 1); Southern Africa (n = 1)	Newcastle-Ottawa Quality Assessment Tool adapted for cross-sectional studies	Low risk of bias (7-10): n = 12; Moderate risk of bias (5-6): n = 8; High risk of bias (0-4): n = 1	1) Meta-analysis of vaccine acceptance rates among HCWs ; 2) Narrative synthesis of drivers of vaccine hesitancy
Biswas, Mustapha, Khubchandani & Price	2021	https://doi.org/10.1007/s10900-021-00984-3	Scoping review	1) Explore the extent and reasons for COVID-19 vaccination hesitancy in HCWs; 2) Explore the enabling factors for COVID-19 vaccination across the world to assimilate similarities and differences in HCWs across the world	N = 76,741 (Range = 123 to 16,158)	HCWs (breakdown of professions not reported)	Not reported	Not reported	Not reported	New Mexico State University, United States of America; University of Toledo, United States of America	1) Factors associated with COVID-19 vaccine acceptance or hesitation	PubMed; EBSCO Host; pre-print servers (medRxiv); Google Scholar	February 2020 - February 2021	35	Cross-sectional (n = 35, 100%)	Not reported	United States of America (n = 9); France (n = 4); Saudi Arabia (n = 3); Hong Kong/ China (n = 3); Congo (n = 2); Malta (n = 2); Greece (n = 2); Italy (n = 2); Canada (n = 2); Israel (n = 1); Indonesia (n = 1); Iran (n = 1); Turkey (n = 1); Egypt (n = 1); Poland (n = 1)	Not reported	Not reported	Narrative synthesis	1) Reasons for vaccine hesitancy; 2) Factors associated with lower COVID-19 vaccination hesitnacy and higher willingness for COVID-19 vaccines	0.775	The vast majority (>75%) of studies found concerns about safety, efficacy and side effects as the top three major reasons for COVID-19 vaccination hesitancy. Other reasons for COVID-19 vaccine hesitancy were: insufficient knowledge about the vaccines, belief that COVID-19 does not exist or is not a serious disease, speedy development of vaccines, politics surrounding vaccine development process, …	Male gender (n = 25/35 = 71.4%); Older age (n = 18/35 = 65.7%); Younger age (n = 4/35); Higher education level (having a doctorate or postgraduate education) (n = 20/35 = 65.7%); Compliance with vaccines (n = 4/35); confidence in vaccines (n = 2/35); history of influenza vaccination (n = 13/35 = 51.4%); higher knowledge about COVID-19 infection and disease (n = 1/35); encountering COVID-19 patien…		HCWs main concerns were very similar to the general public (safety, efficacy and side effects). Being male, older and having more advanced education were enabling factors for the uptake of COVID-19 vaccination.	1) Search terms and methods used to identify relevant articles may have lead to omission of some relevant articles; 2) Selection criteria (date range/ english language) may have introduced unknown biases; 3) Lack of uniformity in the primary outcome measure and therefore may not be appropriately aggregated; 4) Substantial differences in study participants demographics (age, gender, income, educat…	N/A
Caiazzo & Stimpfel	2022	https://doi.org/10.1016/j.puhe.2022.03.017	Integrative review	1) Synthesize and examine the quantitative literature specific to HCWs hesitancy surrounding the roll out of the COVID-19 vaccine.	N = 62,728 (Range = 81 to 16,292)	HCWs: Residents and fellows (n = 1), Physicians (n = 3), Nurses (n = 4), Hospital workers (n = 4), community based workers (n = 1), Other clinical staff (n = 1), Prescribing clinicians (n = 1), APPs (n = 1), healthcare workers (n = 5), Emergency department and EMS workers (n = 1), Community-based healthcare workers (n = 1)	Of those that reported gender splits (N = 46,279), 75.8% were female (n = 35,084) and 21.0% were male (n = 9716).	For the total sample that reported race (N = 46,198), approximately 65.1% were White (n = 30,114), 8.5% were Black (n = 3947), 1.6% were Hispanic/Latinx (n = 758), 5% were Asian (n = 2316), 7.5% were of other race (n = 3452).	For the total sample that reported age (N = 36,693) 46% were <40 years of age (n = 16,883), 40% were >40 years of age (n = 14695), 7% were <45 years of age (n = 2571) and 4.1% were >45 years of age.	New York University, New York, United States	1) Vaccination acceptance among HCWs; 2) Determinants of vaccine hesitancy among American HCWs	CINAHL (via EBSCO), Medline (via PubMed), Web of Science, PsychInfo	August 2020 - December 2021	18	Cross-sectional (n = 18, 100%)	Convenience sampling: n = 34/35; Snowball sampling: n =1/35	United States of America (n = 18): South (n = 3), North east (n = 5), West (n = 4), Midwest (n = 1), Mid-atlantic (n = 1), Multiple US regions (n = 2)	Not reported	Not reported	Narrative synthesis	1) Rates of COVID-19 vaccination intentions; 2) Correlational synthesis of factors associated with vaccine hesitancy	68.8% (N = 42,284) indicated that they had or would receive a COVID-19 vaccine	Females had greater hesitancy than males (n = 11); females had lower intent than non-binary counterparts (n = 2); Black and/or Hispanic ethnicity (n = 13); Asian ethnicity higher hesitancy than White counterparts (n = 3); Lower educational status (n = 5); Nurses were more hesitant than other medical professions (nursing aides, patient care associates) (n = 2); providing patient care correlated wi…	Females had significantly higher rates of vaccination acceptance than males (n = 1); White ethnicity (n = 13); Asian ethnicity less hesitancy than White counterparts (n = 4); Younger age (n = 8/10 were statistically significant); Occupational role (physicians or advanced practice providers) (n = 5); Male (n = 9); Older age (n = 10), use of PPE (n = 1); prescribing clinicians less hesitant than ot…	Providing patient care and vaccine acceptance was not statistically significant (n = 1)	Reasons for vaccine hesitancy among healthcare workers were similar to the general population. Demographic characteristics associated with vaccine hesitancy inlcuded being younger, female, Black, Hispanic or Latinx. Also, the newness or perceived rush of vaccine development and implementation was also the most cited sources for hesitancy. Nurses also had higher rates of vaccine hesitancy than the…	1) Primary studies were mostly convenience samples and one was a snowball sample, therefore there was potential for selection or response bias and constraints on generalisablity due to their nonprobability sampling structures. 2) Lack of standardisation in the reporting of data. Undisclosed data regarding participant ethnicities. 3) no research on foreign born workers. 4) Lack of female-specific …	N/A	Check the extraction of findings as they weren't super clear.
Galanis, Vraka, Fragkou, Bilali & Kaitelidou	2021	DOI:10.4103/1995-7645.332808	Systematic review and meta-analysis	1) to estimate the intention of HCWs to accept COVID-19 vaccination and to find out related factors	N = 50,940 (Range = 208 to 12,034)	HCWs: Physicians (n = 15), Nurses (n = 16), Assistant nurses (n = 4), Paramedical staff (n = 5), Pharmacists (n = 5), Other (n = 14) (Laboratories staff (n = 1), Midwives (n = 5), Physiotherapists (n = 5), administrative staff (n = 5) laboratories staff (n = 5), research staff (n = 5), nurses with midwives (n = 1), technicians and pharmacists (n = 1), technical and administrative staff (n = 1), d…	Female predominance: n = 19/24; Male predominance: n = 4/24	Not reported	Not reported	National and Kapodistrian University of Athens, Greece; P & A Kyriakou Children's Hospital, Greece	1) HCWs intention to accept COVID-19 vaccine; 2) Factors related with intention of HCWs to accept COVID-19 vaccination	PubMed; MEDLINE; Scopus; Web of Science; ProQuest, CINAHL and pre-print services (medRxiv)	2020 - 2021	24	Cross-sectional (n = 24; 100%)	Convenience sampling: n = 23/24; Snowball sampling: n =1/24	Asia (China, Turkey, Kingdom of Saudi Arabia, Vietnam and Kuwait) (n = 10); North America (USA and Canada) (n = 6); Europe (France, Germany and Greece) (n = 4); Africa (Democratic Republic of Congo, Eastern Cape and Zambia) (n = 3); Multicentre (France, Belgium and Canada) (n = 1)	Joanna Briggs Institute critical appraisal tools to assess quality of cross-sectional studies	Poor quality (≤3 points): n = 0; Moderate quality (4-6 points): n = 6; Good quality (7-8 points): n = 18	1) Meta-analysis of vaccine acceptance rates among HCWs ; 2) Narrative synthesis of drivers of vaccine hesitancy	1) Intention to accept COVID-19 vaccination; 2) Factors related with intention of HCWs to accept COVID-19 vaccination	63.5% intended to accept COVID-19 vaccination	Younger age (n = 1)	Professional role: Physicians had higher vaccine acceptance than other HCWs (especially nurses (n = 4) and paramedical staff (n = 1) and other professional roles (n = 2)) (n = 6); Dentists had higher vaccine accpetance than nurses (n =1); Male HCWs (n = 12); White HCWs (n = 3); Older age (n = 8); Higher education level (n = 6); increased income (n = 1); work in healthcare facilities in urban area…	Non significant associations were not reported	The following factors were associated with increased HCWs willingness to get vaccinated against COVID-19: male gender, older age, white HCWs, vaccination against flu during previous season, stronger vaccine confidence, positive attitude towards a COVID-19 vaccine, fear about COVID-19, individual perceived risk about COVID-19, and contact with suspected or confirmed COVID-19 patients. The reluctan…	1) Quality of the included studies - more than half of the studies were of moderate quality. Some studies were published in pre-print services which did not apply peer-review process. 2) Large amount of heterogeneity in studies due to variability in study designs and populations. 3) Attitudes and reasons for vaccine hesitancy now that vaccines have been released may be different to pre-availabili…		Need to extract data relating to the meta-analysis
Hajure, Tariku, Bekele, Abdu, Dule, Mohammedhussein, Tsegaye	2021	https://doi.org/10.2147/IDR.S332792	Systematic review	1) conduct a systematic review of qualitative literature to make available wide-ranging evidence/consensus on the attitude of healthcare workers and its correlates towards COVID-19 vaccination	N = 33,924 (Range = 140 to 5287)	HCWs: Physicians (n = 8), Nurses (n = 4), Pharmacists (n = 5), Assitant Nurses (n = 1), Midwives (n = 1), Physiotherapists (n = 2), Doctors (n = 5), Nurses and other healthcare workers (n = 1), Dentists (n = 3), General practitioners (n = 1), GP trainees (n = 1), Specialised medical doctors (n = 1), Medical residents (n = 2), Medical doctors (n = 1), Non-MD health professional nurses (n = 1), Hea…	Female predominance: n = 17/24; Male predominance: 6/24; Not reported: n = 1/24	Not reported	Not reported	Mettu University, Mettu, Ethiopia; Haramaya University, Harar, Ethiopia	1) HCWs attitudes towards COVID-19 vaccination uptake (in terms of a general anti-vaccine stand including hesitancy, refusal, acceptance/non-acceptance, or unwillingness/willingness to take COVID-19 vaccine or recommendation to others)	PubMed, Science Direct, Google Scholar	March 2020 - 2021	24	Cross-sectional survey (n = 24; 100%), online survey or interviews (n = 16)	Not reported	United States of America (n = 2), Saudi Arabia (n = 2), Ghana (n = 2), Italy (n = 2), France (n = 1), Greece (n = 1), Congo (n = 1), Poland (n = 1), Romania (n = 1), Taiwan (n = 1), Canada (n = 1), Colombia (n = 1), Slovenia (n = 1), the United Arab Emirates (n = 1), Arabic-speaking countries (n = 1), Pakistan (n = 1), Nepal (n = 1), Belgium (n = 1), Egypt (n = 1), Israel (n = 1)	National Institute of Health quality assessment tool for observational cohort and cross-sectional studies	Good: n = 15; Fair: n = 6; Poor: n = 3	Narrative synthesis	1) Attitude towards COVID-19 for vaccination; 2) Determinants of vaccination among healthcare workers	In about two-thirds of the studies, respondents showed a positive attitude (≥50%) toward COVID-19 vaccination. One-quarter of the studies reported negative attitude (<50%) against vaccination. Lower COVID-19 vaccination intention was reported in Egypt. Higher COVID-19 vaccination intention was reported in United Arab Emirates. More negative attitude towards COVID-19 vaccination was observed in Af…	Female gender (n = 3); Black ethnicity (n = 1); Latinx ethnicity (n = 1); rural HCWs (n = 1); Adverse reaction from vaccine (n = 1); Female doctors (n = 1); Junior doctors who live with their nuclear families (n = 1); Unforeseen side effects (n = 1); Vaccine novelty (n = 1); wanting others to receive it first (n = 1); insufficient time for decision-making (n = 1); Concerns about the safety of vac…	Older age (n = 6); Age (>45 years) (n = 1); Age over 50 (n = 1); Male gender (n = 7); Fear about COVID-19 (n = 1); Individual perceived risk (n = 1); Flu vaccination during previous season (n = 1); Being a doctor (n = 1); Absence of fears over vaccine safety (n = 1); Information received from the Greek public health authorities (n = 1); Being a non-MD health professional (n = 1); Using Facebook a…	Non significant associations were not reported	Older HCWs were found to have a good attitude toward to the COVID-19 vaccine. Female HCWs were found to be less willing to accept the COVID-19 vaccine as compared to males. Additionally, being a medical professional (medical doctors, physicians, specialists) was related to a positive attitude toward the COVID-19 vaccination. Vaccine intention was also associated with a higher level of education. …	1) Only included online cross-sectional studies therefore there is a potential for sampling bias; 2) Other potential sources weren't utilised (e.g. CINAHL, EMBASE, PsycInfo and Cochrane); 3) meta-analysis was not investigaed.	N/A
Khubchandani, Bustos, Chowdhury, Biswas & Keller	2022	https://doi.org/10.3390/ vaccines10020230	Scoping review	1) conduct a global assessment of COVID-19 vaccine refusal rates among nurses 2) investigate reasons for refusal and factors associated with acceptance (enablers) of vaccination	N = 41,098 (Range = 51 to 9701)	HCWs: Nurses only (n = 7 studies). Mixed samples of nurses and other healthcare professionals (roles not specified) (n = 44 studies)	Females comprised the majority (>50%) of study participants in 48/51 studies.	Not reported	Not reported	New Mexico State University, United States of America	1) COVID-19 vaccination refusal rates prior to and after vacicnation rollout; 2) Reasons for COVID-19 vaccine refusal	PubMed, EBSCO Host, CINAHL, pre-print servers (e.g. medRxiv), Google Scholar	March 2020 - May 2021	51	Cross-sectional (n = 51, 100%)	Not reported	United States of America (n = 10), China (n = 4), France (n = 4), Saudi Arabia (n = 4), Greece (n = 3), Spain (n = 3), Cyprus (n = 2), Germany (n = 2), Vietnam (n = 2), Egypt (n = 2), India (n = 2), Kuwait (n = 2), Ghana (n = 2), Canada (n = 2), Hong Kong (n = 2), Palestine (n = 2), Turkey (n = 2), Poland (n = 1), Israel (n = 1), Congo (n = 1), Switzerland (n = 1), South Africa (n = 1), Japan (n …	Not reported	Not reported	Narrative synthesis	1) COVID-19 vaccine refusal rates before and after the COVID-19 vaccine was available for use; 2) Reasons for refusal of COVID-19 vaccines before and after the COVID-19 vaccine was available for use; 3) Enablers of COVID-19 vaccination before and after the COVID-19 vaccine was available for use	Before COVID-19 vaccines were available for use (March 2020 - December 2020): 23.4% (N = 20,037 nurses from 29 countries (27 studies)) of nurses did not want to obtain the COVID-19 vaccines. After COVID-19 vaccines were available for use (January 2021 - May 2021): 18.3% (N = 21,061 nurses from 18 countries (24 studies)) of nurses did not want to obtain the COVID-19 vaccines. Overall, from March 2…	Before COVID-19 vaccines were available for use (March 2020 - December 2020): Concerns about vaccine safety (n = 16), Concerns about vaccine efficacy (n = 14), Concerns about vaccine side effects (n = 16); No perceived need (n = 1); Lack of time (n = 1); Concerns about vaccine quality (n = 1); belief COVID-19 is a mild infection (n = 3); Concerns over duration of protection against infection from…	Before COVID-19 vaccines were available for use (March 2020 - December 2020): Male sex (n = 22); Female sex (n = 1); flu vaccination history (n = 11); flu vaccination/ chronic disease history (n = 1); contact with COVID-19 patients (n = 4); higher perceived COVID-19 infection risk (n = 8); Younger age (n = 4); Older age (n = 13); Middle aged (n = 1); Collective responsility belief (n = 1); strong…	Non significant associations were not reported	The major reasons for vaccine refusal were: concerns about COVID-19 vaccine efficacy, safety/speedy approvals, effectiveness, and side effects; mistrust in government/authorities, pharmaceutical companies, and science or experts; misinformation or lack of knowledge about vaccines; and a belief that COVID-19 is a mild disease or does not exist. In contrast, the major factors associated with COVID-…	1) Selection bias: Data could have been limited by inclusion/ exclusion criteria and the search processess used, and only studies published in English language were included - potential to have missed relevant studies; 2) Lack of uniformity in the measurement of the primary outcome (i.e. vaccine refusal); 3) There was substantial differences in sample sizes geographic region, and characteristics …
Li, Luo, Watson, Zheng, Ren, Tang & Chen	2021	https://doi.org/10.1136/postgradmedj-2021-140195	Rapid systematic review	1) assess attitudes towards COVID-19 vaccination among HCWs; 2) analyse factors pertaining to COVID-19 vaccine concerns and intentions	N = 31,933 (Range = 168 to 8243)	Nurses (n = 7), Medical students (n = 3), Physicians (n = 3), Pharmacists (n = 1), Assistant nurses (n = 1), Midwives (n = 3), Physiotherapists (n =1 ), other HCWs (n = 2), Doctors (n = 1), Laboratory technicians (n = 1), General Practitioners (n = 1), Clinical and non-clinical staff (n = 1), Researchers and Trainees (n = 1), Nursing home staff (n = 1), Resident (n = 1), Student Nurses (n = 1), F…				Southwest Medical University, Luzhou, Sichuan, China; University of Hull, Hull, UK; the Affiliated Hospital of Southwest Medical University, Luzhou, Sichuan, China	1) Factors associated with intention to take COVID-19 vaccine	PubMed, Embase, Science Direct, Web of Science, China National Knowledege Infrastructure (CNKI), VIP, Wanfang Data	26th February 2020 - 13 January 2021	13	Cross-sectional surveys (n = 13, 100%). Administration method: Online, self-adminstered questionnaires (n = 12). On-site data collection (n = 1). Included additional qualitative comments (n = 3).		United States of America (n = 7), China (n = 2), France (n = 1), Congo (n = 1), Turkey (n = 1), Multicentre: France, Belgium and Canada (n = 1)	Joanna Briggs Institute checklist to assess the quality of cross-sectional studies	Breakdown not reported	Narrative synthesis
Luo, Yang, Liu, Zheng, Shao, Jin, He	2021	https://doi.org/10.1016/j.ajic.2021.06.020	Systematic review and meta-analysis	1) investigate the intention to vaccinate against COVID-19 and its influencing factors among HCWs	N = 24,952 (Range = 461 to 8243)	HCWs at university hospital and center for COVID-19 dignosis (n =1), Nurses (n = 2), HCWs in 5 public hospitals (n = 1), HCWs at an academic medical centre (n = 1), HCWs at 5 major hospital systems (n = 1), Nursing home staff (n = 1), General practitioners and nurses (n = 1), Hospital staff and CDC's staff (n = 1). Breakdown in professional roles not reported				Hangzhou Normal University, Hangzhou, Zhejiang, China; Zhejiang Provincial People's Hospital, Affiliated People's Hospital, Hangzhou Medical College, Hangzhou, Zhejiang, China; Jinzhou Medical University, Shiyan, China; the First People's Hospital of Hangzhou Lin'an District, Affiliated Lin'an People's Hospital, Hangzhou Medical College, Hangzhou, Zhejiang, China	1) Acceptance rate of COVID-19 vaccine; 2) Factors associated with COVID-19 vaccine acceptance	PubMed, EMBASE, Web of Science, Cochrane Library, Chinese National Knowledge Infrastructure (CNKI), Chongqing VIP chinese Science (VIP), Wanfang Database, China Biomedical Literature Database (CBM)	February 2020 - December 2020	9	Cross-sectional (n = 9, 100%). Administration method: online (n = 3), Online and paper-based (n = 1), Personal interviews (n = 1), Email (n = 2), Text message (n = 1), Online and telephone (n = 1)		United States of America (n = 3), China (n = 3), France (n = 1), Greece (n = 1), Multicentre: Francce, Belgium and Canada (n = 1)	Downs and Black assesment checklist	High quality (total score of 5-6): n = 1; Moderate quality (total score of 3-4): n = 8; Low quality (total score of 1-2): 0	1) Meta-analysis of vaccine acceptance rates among HCWs ; 2) Narrative synthesis of drivers of vaccine hesitancy
Wake - Pro-vaccination attitudes towards COVID-19	2021	https://doi.org/10.21203/rs.3.rs-1030439/v1	Systematic review	1) What is the level of attitude towards COVID-19 vaccine among HCWs and non-HCWs worldwide? 2) What are the factors associated with the level of attitude towards COVID-19 vaccine among HCWs and non-HCWs?	N = 21,654 (Range = 200 - 5287)	HCWs: Role not specified (n = 12), Health professions (n = 1), Medical and dental professionals (n = 1), healthcare providers (n = 1), Nurses and midwives (n = 1), physicians and paramedics (n = 1), Healthcare personnel (n = 2)				Arsi University, Asella, Ethiopia	1) Attitudes regarding COVID-19 vaccine and its associated factors among HCWs and non-HCWs	PsycINFO, HINARI, Cochrane Library, PubMed, EMBASE, African Journals OnLine, Web of Science, Scopus, Google Scholar	July 2020 - March 2021	N = 39; 19 studies for HCWs; 29 studies for non HCWs	Cross-sectional (n = 19, 100%)		France (n = 1), Ethiopia (n = 2), India (n = 1), Multicentre: France, Belgium and Canada (n = 1), Saudi Arabia (n = 2), Cyprus (n = 1), Asia-Pacific (n = 1), Bangladesh (n = 1), Nepal (n = 1), Italy (n = 2), Libya (n = 1), United States of America (n = 2), Egypt (n = 1), Germany (n = 1), Poland (n = 1)	The Newcastle-Ottawa Scale quality assessment criteria for cross-sectional studies	High quality (≥5/10): n = 19	Narrative synthesis
Willems, Dyzel & Sterkenburg	2021	https://doi.org/10.31234/osf.io/zn2xp	Scoping review	1) What factors contribute to vaccination hesitancy or willingness? 2) Are influencing factors of vaccine willingness and hesitancy of healthcare workers who care for people with intellectual disabilities different from those of other healthcare workers?	N = 43,199 (Range = 24 - 16,158)	HCWs (Role not specified) (n = 9), Specialised Medical Doctor (n = 1), Medical Resident (n = 1), Medical Doctor (n = 2), General Practitioner (n = 1), GP Trainee (n = 1), Non-MD health professional (n = 1), Doctors (n = 2), Nurses (n = 4), Medicine (n = 1), Nursing (n = 1), Other HCW (n = 3), Physicians (n = 6), Pharmacists (n = 2), Assistant Nurses (n = 1), Midwives (n = 1), Physiotherapists (n …				Vrije Universiteit Amsterdam, Amsterdam, The Netherlands; Bartiméus, Doorn, The Netherlands	1) Attitudes on vaccine willingness and vaccine hesitancy	CINAHL, APA PsycArticles and APA PsycInfo (via the EBSCO host), Web of Science, Semantic Scholar, Prospero, Outbreak Science, Cochrane, Scopus	February 2020 - March 2021	26	Cross-sectional surveys (n = 22); Cross-sectional qualitative meetings (n = 1); Commentary piece (n = 1); Rapid qualitative appraisal (n = 1); systematic review (n = 1)		United States of America (n = 6), Italy (n = 1), Israel (n = 1), Spain (n = 1), France (n = 2), Congo (n = 1), Uganda (n = 1), Turkey (n = 2), China (n = 1), Canada (n = 1), UK (n = 1), Egypt (n = 1), Romania (n = 1), Saudi Arabia (n = 1), Poland (n = 2) Multicentre: Belgium, France and Canada (n = 1), Multicentre: 33 countries worldwide (n = 1), Not reported (n = 1)	Not reported	Not reported	Narrative synthesis
Medical students
Geng, Cao, Zhang, Wu, Wang & Liu	2022	https://doi.org/10.1080/21645515.2022.2054260	Systematic review and meta-analysis	1) investigate the intention to vaccine uptake against COVID-19 2) and its influencing factors among college students	N = 42,543 (Range = 99 - 6639). Medical students: N = 19,123 (Range = 116 - 6639); Non-medical students: N = 21,449 (Range = 99 - 3226); Medical and non-medical students: N = 1971	Dental students (n = 2), Non-medical students (n = 18), Medical students (n = 9), Nursing students (n = 3), Medical and nursing students (n = 1), Medical students and non-medical students (n = 1)				Shantou University Medical College, Shantou, China; Cancer Hospital of Shantou University Medical College, Shantou, China	1) Attitudes of COVID-19 vaccination among college students	Medline/PubMed, the Cochrane Library, Web of Science, the China National Knowledge Infrastructure (CNKI)	March 2020 - April 2021	N = 34; 15 studies for medical students; 18 studies for non-medical students; 1 study included both medical and non-medical students	Cross-sectional (n = 34, 100%)		Medical students: United States of America (n = 3), China (n = 2), Kuwait (n = 1), Israel (n = 1), Malta (n = 1), Egypt (n = 1), India (n = 1), Uganda (n = 1), Slovakia (n = 1), Multicentre: Greece, Albania, Cyprus, Spain, Italy, Czech Republic and Kosovo (n = 1), Multicentre: Albania, Canada, Croatia, Ecuador, Estonia, Indonesia, Iran, Iraq, Italy, Latvia, Lebanon, Lithuania, Malaysia, Nepal, Pa…	Newcastle Ottawa Scale for cross-sectional studies	High quality (≥6): n = 24; Moderate quality (5-4): n = 10; Low quality (≤3): n = 0	Meta-analysis and narrative synthesis
Lin, Lee, Leong, Sulaiman, Loo & Tan	2022	https://doi.org/10.1371/journal.pone.0267354	Systematic review and meta-analysis	1) systematically evaluate the acceptance rate of COVID-19 vaccination among dental students and dental practitioners.	N = 12,585 (Range = 250 - 6639)	General Dental Practitioners (n = 7), Dental Specialists (n = 3, Dental Students (n = 3), Postgraduate Dental Students (n = 2), Medical Physicians (n = 2), Pharmacists (n = 2), Nurses (n = 1), Lab technicians (n = 1)				Asian Institute of Medicine, Science and Technology (AIMST) University, Bedong, Kedah, Malaysia; Ministry of Health Malaysia, Perai, Pulau Pinang, Malaysia; Ministry of Health Malaysia, Negeri Sembilan, Malaysia; Universiti Sains Malaysia, Health Campus, Kubang Kerian, Kelantan, Malaysia; Ministry of Health Malaysia, Nibong Tebal, Pulau Pinang, Malaysia; Asian Institute of Medicine, Science and T…	1) Acceptance rates of COVID-19 vaccination among dental students and dental practitioners	Google Scholar, PubMed, Web of Science, Science Direct, Cochrane Library, EBSCO, LILACS, Open Grey	2021	10; 7 studies for dental practitioners; 3 studies for dental students	Cross-sectional (n = 10, 100%)		Lebanon (n = 1), Italy (n = 1), USA (n = 1), Israel (n = 1), Greece (n = 1), Palestine (n = 1), Kuwait (n = 1), Pakistan (n = 1), India (n = 1), Multicentre: 22 countries (n = 1)	Joanna Briggs Institute (JBI) critical appraisal checklist for analytical cross-sectional studies	Moderate risk of bias: n = 4; Low risk of bias: n = 6	Meta-analysis and narrative synthesis
Ulbrichtova, Svihrova & Svihra	2022	https://doi.org/10.3390/ijerph19074072	Systematic review and meta-analysis	1) evaluate the prevalence of COVID-19 vaccination among medical students worldwide	N = 4118 (Range = 204 - 1228)	Medical students. No further details reported				Comenius University in Bratislava, Slovakia	Prevalence and potential influencing factors of COVID-19 vaccinated/nonvaccinated medical students	PubMed,Web of Science (WoS), Scopus	February 2020 - August 2021	6	Cross-sectional (n = 6, 100%) online surveys (n = 6, 100%)		Saudia Arabia (n = 1), Kazakhstan (n = 1), India (n = 1), US, Texas (n = 1), Slovakia (n = 1), Japan (n = 1)	Downs and Black assesment checklist	High quality (total score of 5-6): n = 0; Moderate quality (total score of 3-4): n = 6; Low quality (total score of 1-2): 0	Meta-analysis
Global populations
Al-Amer, Maneze, Everett, Montayre, Villarosa, Dwekat, Salamonson	2021	DOI: 10.1111/jocn.15951	Systematic review	1) assess intention to receive a COVID-19 vaccine; 2) identify factors shown to be associated with vaccine acceptability; 3) examine if the vaccination intention among nurses and other healthcare professionals were significantly different from that of the community in general.		General Population (n = 20/30); Students in Higher Education (n = 3/30); Parents/Caregivers (uptake for their children) (n = 2/30); HIV-positive Black Americans (n = 1/30); Older adults or patients with chronic respiratory disease (n = 1/30)				University of Jordan, Jordan; Western Sydney University, Australia; South Western Sydney Local Health District, Multicultural Health Service, Australia; Centre for Oral Health Outcomes and Research Translation (COHORT), Australia	1) Factors influencing COVID-19 vaccination intention; 2) Regional increase in cumulative COVID-19 caseloads over time and vaccination intention	CINAHL; Cochrane Library; Google Scholar; ProQuest; PsycINFO, PubMed; Scopus	Early 2020 - up to 31/12/2020	N = 30. Subpopulation of HCWs (n = 9/30).	Cross-sectional survey (n = 29/30); Longitudinal design across 16 time-points (n = 1/30).		United States (n = 9/30); Italy (n = 4/30); United Kingdom (n = 3/30); Mainland China (n = 2/30); Australia (n = 1/30); Congo (n = 1/30); Germany (n = 1/30); Hong Kong (n = 1/30); Indonesia (n = 1/30); Israel (n = 1/30); Malta (n = 1/30); Saudia Arabia (n = 1/30); across 6 countries (n = 1/30); across 19 countries (n = 1/30).	Joanna Briggs Institute Critical Appraisal Tool for Quasi-experimental design (Joanna Briggs Institute, 2017)	High quality (>80%): n = 16, 54%; Moderate quality (79%-60%): n = 10, 33%; Poor quality (59%-30%): n = 3, 13%	Narrative synthesis	Preference for types of hypothetical COVID-19 vaccines (n = 1/30); Vaccination intention (n = 29/30) - Category response format: 2 option response (Yes/No): n = 6/30); 3 option response (Yes/No/Unsure): n = 5/30; 4 option response (Yes, Probably Yes, No, Probably No): n = 1/30; 5 to 11 point Likert response format: n = 17/30.							No meta-analysis	Not sure how I extract data for the studies that have included more than one population group? Extract data for the entire study then also a section just for the subpopulation data?
AlShurman, Khan, Mac, Majeed & Butt	2021	https://doi.org/10.3390/ijerph18179342	Scoping review	1) determine the prevalence of intention to use COVID-19 vaccines among adults aged 18-60 years of age 2) identify the demographic, social, and contextual factors that influence the intention to use COVID-19 vaccines	Not reported	HCWs: Healthcare workers (roles not defined) (n = 5), Nurses (n = 2), General practitioners and trainees (n = 1). University students and academics: Healthcare and non-healthcare University students (n = 2), University students, academics and administrators (n = 1), Undergraduate students (n = 1)				University of Waterloo, Waterloo, Canada; McMaster University, Hamilton, Canada	1) Prevalence of intention to use COVID-19 vaccine; 2) Factors of vaccine acceptance	Scopus, PubMed, CINAHL, PsycINFO	Not reported. Screening criteria: November 2019 - December 2020	48; General population (n = 35/48); HCWs (n = 8/48); University students and academics (4/48); Parents/Guardians (n = 1/48)	HCWs: Cross sectional survey (n = 8, 100%). University students and academics: Cross-sectional survey (n = 4, 100%)		HCWs: Demogratic Republic of the Congo (n = 1), China (n = 1), France (n = 1), Germany (n = 1), Malta (n = 1), Turkey (n = 1). University students and academics: Italy (n = 1), Malta (n = 1), Germany (n = 1), France (n = 1)	Not reported	Not reported	Narrative synthesis
Biswas, Alzubaidi, Shah, Abd-Alrazaq & Shah	2021	https://doi.org/10.3390/ vaccines9111243	Scoping review	1) analyse published scientific literature that highlighted issues related to COVID-19 vaccine acceptance and hesitancy during the COVID-19 pandemic in various countries worldwide	Not reported	HCWs: Healthcare workers (roles not defined) (n = 10)				Hamad Bin Khalifa University, Doha, Qatar	1) Worldwide COVID-19 vaccine acceptance and hesitancy rate; 2) Determinants of COVID-19 vaccine hesitancy	Embase, PubMed, Google Scholar	February 2020 - February 2021	82; General population (n = 57; Students (n = 5); Health workers (n = 10); People at high risk (n = 6)	Not reported		HCWs: United States of America (n = 3), Italy (n = 1), China (n = 1), France (n = 2), Hong Kong (n = 1), Canada (n = 1), Turkey (n = 1). Students: United States of America (n = 2), Italy (n = 1), Hong Kong (n = 1), Turkey (n = 1)	Not reported	Not reported	Narrative synthesis
Cascini, Pantovic, Al-Ajlouni, Failla & Ricciardi	2021	https://doi.org/10.1016/j.eclinm.2021.101113	Systematic review	1) this review will point out the barriers and concerns that are currently in place and that contribute to hesitancy among the general population; 2) it will also try to reveal the main factors that drive people’s positive intentions towards vaccination.	N = (Range = 103 - 36,220)					Universit_x0001_a Cattolica del Sacro Cuore, Rome, Italy; University of Belgrade, Belgrade, Serbia; New York Medical College School of Medicine, New York, United States; University of Verona, Verona, Italy	1) Prevalence of hesitancy, motivators and barriers by geographical context	PubMed, Web of Science		N = 209;	Cross-sectional: n = 194			Newcastle-Ottawa scale (NOS) for cross-sectional studies	3 stars: n = 3; 4 stars: n = 9; 5 stars: n = 26; 6 stars: n = 94; 7 stars: n = 40; 8 stars: n = 6	Narrative synthesis
Dadras, SeyedAlinaghi, Karimi, Shamsabadi, Mahdiabadi, Mohammadi, Amiri, Shojaei, Pashaei, Mirzapour, Qaderi, MohsseniPour, Alilou, Mehraeen & Jahanfar	2022	https://doi.org/10.1080/21645515.2022.2043719	Systematic review	1) systematically review thepublic knowledge, perception, and acceptability of COVID-19 vaccines in the MENA countries; 2) and the predictors of vaccine acceptability in this region						Walailak University, Nakhon Si Thammarat, Thailand; Tehran University of Medical Sciences, Tehran, Iran; Tehran University of Medical Sciences, Tehran, Iran; Esfarayen Faculty of Medical Sciences, Esfarayen, Iran; Kermanshah University of Medical Sciences, Kermanshah, Iran; Khalkhal University of Medical Sciences, Khalkhal, Iran; University School of Medicine, Boston, MA, USA	1) Acceptability of COVID-19 rate; 2) Reason and predictors of positive acceptability	PubMed, Scopus, Web of Science, Cochrane Library		N = 45	Cross-sectional (n = 45, 100%)			Not reported	Not reported	Narrative synthesis
Fattah, Fazli, Eshkil, Hajzadeh, Ahmadi, Rakhshanizadeh & Azadi	2022	https://doi.org/10.22034/MEB.2021.318247.1040	Rapid systematic review	1) assess and identify the factors associated with COVID-19 vaccination acceptance worldwide						Semnan University of Medical Sciences, Semnan, Iran; Mashhad University of Medical Sciences, Mashhad, Iran.; Ilam University of Medical Sciences, Ilam, Iran	1) Willingness to receive a COVID-19 vaccine across countries; 2) Determinants for COVID-19 vaccine hesitancy for different countries	MedLine, EMBASE, Scopus, Web of Science, Cochrane Library, CIVILICA and Google Scholar		N = 37	Cross-sectional (n = 37, 100%)			Not reported	Not reported	Summary of individual studies
Joshi, Kaur, Kaur, Grover, Nash & El-Mohandes	2021	https://doi.org/10.3389/fpubh.2021.698111	Scoping review	1) Examine the factors that influence COVID-19 vaccine acceptance, intention, and hesitancy using findings of the various COVID-19 vaccine surveys conducted globally; 2) Develop a conceptual framework of factors that influence COVID-19 vaccine acceptance, intention, and hesitancy globally; 3) explore and assess the rate of COVID-19 vaccine acceptance, intention, and hesitancy globally						City University of New York Graduate School of Public Health and Health Policy, New York, NY, United States; Foundation of Healthcare Technologies Society, New Delhi, India; Indian Council of Medical Research, New Delhi, India	1) COVID-19 vaccine acceptance/willingness; 2) Determinants of factors that influence the uptake of the COVID-19 vaccine	PubMed		N = 22; General population: n = 17; HCWs: n =3				Not reported	Not reported	Narrative synthesis
Lin, Tu & Beitsch	2021	https://doi.org/10.3390/ vaccines9010016	Rapid systematic review	1) compare the trends of the public’s reception and rejection of COVID-19 vaccines over time across national and international polls; 2) assess the impact of survey design, particularly the wording of the questions and framing of the answer choices, on responses; 3) analyze factors pertaining to vaccine perceptions, concerns, and intention during the pandemic						Duke University, NC, USA; Flordia State University College of Medicine, Florida, USA	1) Vaccine receptivity between countries, states within the US and subgroups; 2) Determinants of vaccination intention between countries, US states and subgroups	Search 1: PubMed, EMBASE, PsycINFO; Search 2: Google		N = 126				Not reported	Not reported	Narrative synthesis
Machado, Roberts, Wong, van Kessel & Mossialos	2021	https://doi.org/10.3389/fpubh.2021.747787	Scoping review	1) How has the COVID-19 pandemic been influencing vaccine hesitancy?						Care and Public Health Research Institute (CAPHRI), Maastricht University, Maastricht, Netherlands; Merck Sharp & Dohme (MSD), Brussels, Belgium; Medical Research Council Unit for Lifelong Health and Ageing (MRC), London, United Kingdom; Association of Schools of Public Health in the European Region (ASPHER), Brussels, Belgium; Studio Europa, Maastricht University, Maastricht, Netherlands; Resear…	1) Trends in vaccine hesitancy; 2) Factors that influence vaccine accpetance in the COVID-19 era; 3) Impacts of the COVID-19 pandemic on the uptake of other vaccines	PubMed, Web of Science	March 2020 - October 2020	Not reported				Not reported	Not reported	Narrative synthesis
Ngangue, Pilabre, Barro, Pafadnam, Bationo & Soubeiga	2022	https://doi.org/10.1101/2022.04.19.22274053	Systematic review	1) Explore how attitudes toward the COVID-19 vaccine have changed during the pandemic in Africa; 2) Identify and capture the meaning of African populations' attitudes toward COVID-19 vaccines						Institut de Formation et de Recherche Interdisciplinaires en Sciences de la Santé et de l’Éducation, IFRISSE	1) Attitudes and reasons on COVID-19 vaccination in Africa	MedLine, CINAHL, EMBASE, Global Health databases		N = 23; General population (n = 8), adults aged 18-70 (n = 1); HCWs (n = 9); medical students (n = 2), pregnant women attending an antenatal care clinic (n = 1); patients attending outpatient clinics (n = 1); elementary and secondary school teachers (n = 1)	Cross-sectional (n = 23, 100%)			Mixed Methods Appraisal Tool (MMAT) to assess methodological quality of mixed systematic reviews (e.g. qualitative, quantitative, mixed methods)	Good quality: n = 20; Moderate quality: n = 2; Poor quality: n = 1	Narrative synthesis
Olu-Abiodun, Abiodun & Okafor	2022	https://doi.org/10.1371/journal.pone.0267691	Rapid systematic review	1) estimate the COVID-19 acceptance rate; 2) and identify the factors responsible for unwillingness to accept the vaccine in Nigeria	N = 9287 (Range = 349 - 1767). General population: n = 4682 (Range = 446 - 1767); HCWs: n = 3256 (Range = 422 - 1740); University students and staff: n = 349; Patients: n = 1000	General population (n = 5); HCWs (n = 3); University students and staff (n = 1); Patients (n = 1). Roles for HCWs not defined				Babcock University, Ilishan, Ogun State, Nigeria	1) COVID-19 vaccine acceptance rate; 2) Variations in COVID-19 vaccine acceptance rates by populaiton groups over time; 3) Factors responsible for non-acceptance of COVID-19 vaccines	PubMed, Web of Science, Cochrane Library, EMBASE, african Journals Online (AJOL),Google Scholar, HINARI	May 2020 - March 2021; HCWs studies: October 2020 - March 2021	N = 10	Cross-sectional (n = 10, 100%)		Ondo Edo Delta (n = 1); Anambra (n = 1); Abuja (n = 1); Abia (n = 1); Bayelsa (n = 1); Kano (n = 1); Across six geopolitical zones (n = 2); Across five geopolitical zones (n = 1); Across 36 states (n = 1). HCWs: Ondo Edo Delta (n = 1); Abia (n = 1); Across six geopolitical zones (n = 1). General population: Abuja (n = 1); Kano (n = 1); Across six geopolitical zones (n = 1); Across five geopolitic…	Not reported	Not reported	Narrative synthesis
Patwary, Alam, Bardhan, Disha, Haque, Billah, Kabir, Browning, Rahman, Parsa & Kabir	2022	https://doi.org/10.3390/ vaccines10030427	Rapid Systematic review and Meta-analysis	1) estimate COVID-19 vaccine acceptance and hesitance rates among the people of low and middle income countries; 2) identify potential factors associated with vaccine acceptance in low and middle income countries	N = 83,867					Environment and Sustainability Research Initiative, Khulna, Bangladesh; Khulna University, Khulna, Bangladesh; The University of Tokyo, Tokyo, Japan; Tokyo Foundation for Policy Research, Tokyo, Japan; Clemson University, Clemson, USA; Hitotsubashi University, 2-1 Naka Kunitachi, Tokyo, Japan; Anglia Ruskin University, Chelmsford, UK	1) Prevalence of vaccine accpetance and hesitancy	MedLine (via PubMed), Web of Science, Scopus, Google Scholar		N = 36 for qualitative and quantitative synthesis; n = 33 were included in meta-analysis				Joanna Briggs Institute Critical Appraisal tool	High quality (≥50%): n = 36	Meta-analysis and narrative synthesis
Pekcan, Cai & Olivas	2021	https://doi.org/10.52214/cujgh.v11i2.8772	Systematic review and meta-analysis	1) What are the COVID-19 vaccine hesitancy and acceptance rates across countries? 2) What are the factors that determine the COVID-19 vaccine hesitancy and acceptance in the global context?	N = 86,822					Columbia University, NY, USA; University of Rochester, NY, USA; Michigan State University, East Lansing, MI, USA	1) Vaccine acceptance and hesitancy rates; 2 ) Predictors of vaccine hesitancy	PubMed	March 2020 - March 2021	N = 49				Joanna Briggs Institue critical appraisal tool for cross-sectional studies	Score of 4: n = 3; Score of 5: n = 7; Score of 6: n = 11; Score of 7: n = 13; Score of 8: n = 15	Meta-analysis and narrative synthesis
Salomoni, Di Valerio, Gabrielli, Montalti, Tedescho, Guaraldi & Gori	2021	https://doi.org/10.3390/ vaccines9080873	Systematic review	1) Systematically review literature on vaccine acceptance; 2) define more precisely the extent of VH associated with the ongoing vaccination campaign against COVID-19; 3) identify subpopulations at increased risk for VH						University of Bologna, Bologna, Italy; Regional Authority for Healthcare and Welfare, Bologna, Italy; Pituitary Unit, IRCCS Istituto delle Scienze Neurologiche di Bologna, Bologna, Italy		PubMed		N = 100	Cross-sectional: n = 86, 86%; Longitudinal: n = 8, 8%; Not reported: n = 6, 6%			Not reported	Not reported	Narrative synthesis
Shakeel, Mujeeb, Mirza, Chaudhry & Khan	2022	https://doi.org/10.3390/ vaccines10010110	Systematic review	1) conduct a systematic and comparative study about the variations in COVID-19 vaccine acceptance rates across different countries and continents; 2) Conduct a statistical analysis of the reported COVID-19 vaccine-acceptance rates; 3) Determination of associated social and behavioral factors in relation to COVID-19 vaccine acceptance and vaccine hesitancy	N = Not reported (Range = 248 - 13,426); HCWs: N = (Range = 248 -2133)					Ziauddin University, Karachi, Pakistan; University of Louisiana at Lafayette, Lafayette, USA	1) COVID-19 vaccine acceptance rates; 2) Comparisons of COVID-19 vaccine acceptance rates across countries and continents; 3) Exploration of the social and behavioural factors responsible for couuntry-level differences in COVID-19 vaccine acceptance rates	PubMed, Web of Science, IEEE Xplore, ScienceDirect	January 2020 - June 2021	N = 81; General population (n = 57); HCWs (n = 16); Multiple groups (general population, HCWs and healthcare college students) (n = 3); Dentists, dental surgeons and dental students (n = 2); children below the age of 18 (n = 1)	Not reported		HCWs: China (n = 2); Saudi Arabia (n = 1); Kuwait (n = 1); Hong Kong (n = 2); Iraq (n = 1); Palestine (n = 1); Israel (n = 2); Italy (n = 2); Turkey (n = 2); Cyprus (n = 1); Greece (n = 1); France (n = 1); United States (n = 1); South Africa (n = 1); Egypt (n = 1); Democratic Republic of Congo (n = 1)	Not reported	Not reported	Between country comparisons of COVID-19 vaccine hesitancy rates; Narrative synthesis
Snehota, Vlckova, Cizkova, Vachutka, Kolarova, Klaskova & Kollarova	2021	https://doi.org/10.4149/BLL_2021_086	Systematic review	1) Systemtically search for studies covering the intentions of people to receive a vaccine against COVID-19	N = 118,855; HCWs: n = 19,457; University students: n = 4166; General adult population: n = 95,232	Not reported				Palacky University Olomouc, Olomouc, Czech Republic	1) COVID-19 vaccine acceptance rates among general adult population, healthcare workers and university students; 2) parameters associated with COVID-19 vaccine acceptance rate	PubMed, Web of Science, Scopus	HCWs: February 2020 - November 2020	N = 62	Cross-sectional (n = 62, 100%)		HCWs: China (n = 2); Saudi Arabia (n = 1); Kuwait (n = 1); Hong Kong (n = 2); Iraq (n = 1); Palestine (n = 1); Israel (n = 2); Italy (n = 2); Turkey (n = 2); Cyprus (n = 1); Greece (n = 1); France (n = 1); United States (n = 1); South Africa (n = 1); Egypt (n = 1); Democratic Republic of Congo (n = 1)	Not reported	Not reported	Spearman's correlation coefficients and narrative synthesis
Troiano & Nardi	2021	https://doi.org/10.1016/j.puhe.2021.02.025	Systematic review
Wake., 2021 - Willingness to receive COVID-19	2021	https://doi.org/10.2147/RMHP.S311074	Systematic review	1) Assess the level of willingness to receive COVID-19 vaccine globally; 2) and the factors associated with the willingness to receive COVID-19 vaccine	N = (Range = 409 - 472,521); HCWs: n = (Range = ); University students: n = (Range = )	HCWs: Clinical and nonclinical staff (n = 1); Nurses (n = 2); Role not specified (n = 8); Dentists, dental residents and oral medicine specialists (n = 1). University students: University students (n = 2); Medical students (n = 1).				Arsi University, Asella, Ethiopia	1) level of willingness to receive COVID-19 vaccine; 2) factors associated with the willingness to receive COVID-19 vaccine	PubMed/MEDLINE, HINARI, EMBASE, Google Scholar, Web of Science, Scopus, African journals, Google	HCWs: 2020 - 2021; University students: 2020 - 2021.	N = 45; HCWs: n = 12; University students: n = 3; General population: n = 26; Chronic illness populations: n = 2; Parents and guardians: n = 1; Nursing home and assisted living facility staff: n = 1	Cross-sectional (n = 45, 100%)		HCWs: China (n = 3); Congo (n = 1); United Sates (n = 3); Israel (n = 1); Saudi Arabia (n = 1); France (n = 1); Vietnam (n = 1); Pakistan (n = 1). University students: China (n = 1); Italy (n = 1); Uganda (n = 1).	Newcastle-Ottawa Scale (NOS) quality assessment criteria for cross-sectional studies	All studies scored ≥5 out of 10 points	Narrative synthesis
Wang & Liu	2022	https://doi.org/10.1016/j.pmedr.2021.101673	Rapid systematic review	1) summarise relevant multilevel determinants of COVID-19 vaccination intention; 2) provide insights for designing and implementing targeted and holistic interventions to tackle this public health crisis in the US	HCWs: N = 27,500 (Range = 240 - 5287).College students: N = 2182 (Range = 167 - 1062)	HCWs: Not specified (n = 10); Nursing staff and registered nurses (n = 1); Clinical and non-clinical staff (n = 1); Resident and practicing physicians (n = 1); Licensed pharmacists (n = 1). College students: Not specified (n = 3), Dental students and medical students (n = 1); Medical students (n = 1).				University of Rochester Medical Center, Rochester, USA	1) COVID-19 vaccine acceptance rate in the US and time trends; 2) Determinants of COVID-19 vaccine intention	PubMed	HCWs: 2021. College students: 2020 - 2021	N = 106.General population: n = 62; HCWs: n = 14; People with pre-existing medical conditions: n = 8; college students: n = 5; Black population: n = 4; Religious populations: n = 2; productive-aged females: n = 2; Parents: n = 2	HCWs: Cross-sectional (n = 12); Longitudinal (n = 1); Mixed methods survey (n = 1). College students: Cross-sectional (n = 4); Mixed-methods survey (n = 1).		HCWs: Not reported (n = 6); Los Angeles (n = 2); New Mexico, Texas, Missouri and Ohio (n = 1); New York (n = 2); Illinois (n = 2); Pennsylvania (n = 1). College students: Not reported (n = 2); South Carolina (n = 1); Michigan, Florida and Utah (n = 1); Michigan (n = 1)	Not reported	Not reported	Narrative synthesis
Wang, Yang, Jin & Lin	2021	https://doi.org/10.1016/j.ypmed.2021.106694	Systematic review and meta-analysis	1) estimate the COVID-19 vaccine acceptance rate; 2) identify predictors associated with COVID-19 vaccine acceptance.	HCWs: N = 3229 (Range = 461 - 1002)	Not reported				Southeast University, Nanjing, China; London School of Hygeine & Tropical Medicine, London, UK; Hong Kong Science Park, Hong Kong, China	1) Relationship between acceptance rates and the number of cumulative infections and daily increase in number of infections in the global context or surveyed country; 2) predictors associated with vaccination intention.	PubMed, Web of Science, Cochrane Library, EMBASE	HCWs: February 2020 - September 2020	N = 38. General population: n = 29; General population and HCWS: n = 3; HCWs: n = 4; Chronic illness populations: n = 1; Not specified: n = 1	HCWs: Questionnaire via personal interviews (n = 1); Online survey (n = 3).		HCWs: Malta (n = 1); Middle East and North Africa region, Brazil and the Philippines (n = 1); China (n = 1); Greece (n = 1)	STROBE statement for observational studies	Mean = 15.07, SD = 2.91 (Range 10 -20/22)	Meta-analysis and narrative synthesis
Yasmin, Najeeb, Moeed, Naeem, Asghar, Chunhtai, Yousaf, Seboka, Ullah, Lin & Pakpour	2021	https://doi.org/10.3389/fpubh.2021.770985	Systematic review	1) to broaden the scope of discussion by studying factors coupled with vaccine hesitancy in the US population	N = 3,13,998 (Range = 25 - 73,650); HCWs: n = 4876 (Range = 428 - 4448); Students: n = 4711 (Range = 167 - 3292)	HCWs: Children's hospital staff (n = 2); Not specified (n = 1). Students: Employees or students at a medical centre (n = 1); Not specified (n = 1); Dental students (n = 2); Students at Health Services and College of Pharmacy attending influenza clinics (n = 1); Medical students (n = 1).	HCWs: Female sex: 65%, 81.6%. Students: Female sex: 78.0%, 73.6%, 58%, NR, 65%, 57%	Not reported	HCWs: White population (%): 24%, Not reported . Students: White population (%): 87.6%, 49.5%, 55.5%, NR, 84%, NR.	Dow University of Health Sciences, Karachi, Pakistan; Dow University Ojha Hospital, Karachi, Pakistan; Liaquat National Hospital and Medical College, Karachi, Pakistan; Hamad Medical Corporation, Doha, Qatar; Dilla University, Dilla, Ethiopia; Kabir Medical College, Peshawar, Pakistan; National Cheng Kung University, Tainan, Taiwan; Jönköping University, Jönköping, Sweden	1) Vaccine acceptance rates; 2) Vaccine acceptance rates stratified per region; 3) Factors associated with vaccine acceptance and hesitance	MEDLINE (PubMed), Cochrane Library, Google Scholar	HCWs: December 2020 - January 2021; Students: August 2020 - December 2020	N = 65. General population: n = 33; HCWs: n = 2; Students: n = 6; Chronic illness populations: n = 8; Other populations: n = 16	Only included cohort studies and cross-sectional studies. No breakdown reported.		HCWs: New York (n = 1); Illinois (n = 1). Students: Kansas (n = 1); New Jersey (n = 1); Michigan, Florida and Utah (n = 2; Rhode Island (n = 1); Southeast Michigan (n = 1).	Not reported	Not reported	Narrative synthesis
