# Supplementary material for: Understanding the barriers and facilitators of vaccine hesitancy towards the COVID-19 vaccine in healthcare workers and healthcare students worldwide: An Umbrella Review
Source: PLoS One. 2023 Apr 12;18(4):e0280439. doi: 10.1371/journal.pone.0280439 (PMC10096263; doi:10.1371/journal.pone.0280439)
Supplement: S2 Data — Assessment of overlap between studies. (XLSX) [file pone.0280439.s006.xlsx]

## Sheet: Sheet1
	Ackah et al., 2022 [1]	Al-Amer et al., 2021 [2]	AlShurman et al., 2021 [3]	Biswas et al., 2021 [4]	Caiazzo et al., 2022 [5]	Dadras et al., 2022 [6]	Fattah et al., 2022 [7]	Galanis et al., 2021 [8]	Geng et al., 2022 [9]	Hajure et al., 2021 [10]	Joshi et al., 2021 [11]	Khubchandani et al., 2022 [12]	Li et al., 2021 [13]	Lin, Lee et al., 2022 [14]	Lin, Tu et al., 2021 [15]	Luo et al., 2021 [16]	Machado et al., 2021 [17]	Ngangue et al., 2022 [18]	Olu-Abiodun et al., 2022 [19]	Patwary et al., 2022 [20]	Pekcan et al., 2021 [21]	Salomoni et al., 2021 [22]	Shakeel et al., 2022 [23]	Snehota et al., 2021 [24]	Troiano & Nardi, 2021 [25]	Ulbrichtova et al., 2022 [26]	Wake, 2021 (attitudes HCWs) [27]	Wake, 2021 (Willingness) [28]	Wang & Liu, 2022 [29]	Willems et al., 2021 [30]	Yasmin et al., 2021 [31]
Abas et al., 2021										ü
Abohelwa et al., 2021					ü
Adejumo et al., 2021	ü																		ü
Adeniyi et al., 2021	ü							ü				ü						ü					ü
Aemro et al., 2021																		ü
Agyekum et al., 2021	ü											ü						ü
Ahmed et al., 2020	ü											ü															ü
Alali et al., 2021									ü
Alam et al., 2021																				ü
Al-Azzam et al., 2020																								ü
AlHassan et al., 2020												ü
AlKetbi et al., 2021												ü
Alle & Oumer, 2021	ü																										ü
Al-Metwali et al., 2021																							ü
Al-Mulla et al., 2021						ü
Al-Sanafi & Sallam et al., 2021								ü				ü		ü									ü
Altulaihi et al., 2021																										ü
Ameerah et al., 2021										ü
Amiel et al., 2021							ü
Amin et al., 2021				ü																		ü							ü
Amuzie et al., 2021																		ü	ü
Angelo et al., 2021												ü						ü
Annan et al., 2021	ü
Anne et al., 2021										ü
Aoun et al., 2020												ü
Arora et al., 2020												ü
Asaf et al., 2021										ü
Askaran et al., 2020				ü
Aslam et al., 2021														ü
Aurilio et al., 2021												ü											ü
Baghdadi et al., 2020						ü						ü															ü
Baniak et al., 2021												ü																	ü
Barello et al., 2020		ü	ü																			ü	ü	ü	ü			ü
Barry et al., 2020				ü				ü				ü																ü
Bartosz et al., 2021										ü
Belingheri et al., 2021														ü
Berry et al., 2021																														ü
Bertin et al., 2020			ü
Bolatov et al., 2021																										ü
Branson et al., 2021												ü
Browne et al., 2020												ü
Brunon et al., 2020				ü
Caban-Martinez et al., 2021																						ü							ü
Castaneda-Vasquez et al., 2021																						ü
Caterina et al., 2021										ü
Chawe et al., 2020								ü
Chew et al., 2021												ü									ü	ü					ü
Ciardi et al., 2021					ü																						ü		ü		ü
Cuschieri et al., 2021									ü
Desveaux et al., 2021				ü								ü
Detoc et al., 2020			ü	ü				ü
Di Gennaro et al., 2021																					ü	ü	ü				ü			ü
Dimitrios et al., 2021										ü
Ditekemena et al., 2020				ü
Do et al., 2021												ü
Doherty et al., 2021																					ü
Dror et al., 2020		ü		ü		ü					ü	ü			ü						ü	ü	ü	ü	ü					ü
Dula et al., 2021	ü
Dzieciolowska et al., 2021								ü
Eguia et al., 2020				ü								ü																		ü
El Sokkary et al., 2021	ü																	ü		ü
Elhadi et al., 2021																		ü									ü
Eyad et al., 2021										ü
Fakonti et al., 2021												ü											ü				ü
Famuyiro et al., 2021					ü
Fares et al., 2021	ü											ü						ü		ü							ü
Fontenot et al., 2021					ü
Fossen et al., 2021					ü
Francesco et al., 2021										ü
Fu et al., 2020				ü				ü
Gadoth et al., 2021				ü	ü			ü					ü									ü							ü
Gagneux-Brunon et al., 2021		ü	ü					ü		ü	ü	ü	ü			ü					ü	ü	ü	ü				ü		ü
Gakuba et al., 2021																														ü
Gasmelseed et al., 2021										ü
Gennaro et al., 2020				ü
Graupensperger et al., 2021																						ü
Grech & Gauci, 2020			ü																					ü
Grech, Bonnici et al., 2020		ü	ü	ü																				ü
Grech, Gauci & Agius, 2020			ü	ü											ü									ü	ü
Grochowska et al., 2020												ü
Grumbach et al., 2021					ü
Gruner & Kruger, 2020		ü	ü																					ü
Guangul et al., 2021	ü																										ü
Gur-Arie et al., 2021																														ü
Halbrook et al., 2021					ü																								ü
Hammam et al., 2021						ü														ü
Hara et al., 2021												ü
Harapan et al., 2020		ü		ü											ü
Harsch et al., 2021																											ü
Head et al., 2020		ü
Holzmann-Litting et al., 2021												ü
Hussein et al., 2021	ü			ü
Huynh et al., 2021								ü				ü																ü
Iadarola et al., 2021																														ü
Jacob et al., 2021																													ü
Jain et al., 2021				ü					ü											ü						ü
Jana et al., 2021										ü
Janssen et al., 2021												ü
Jiang, 2020																								ü
Jiang, Wei et al., 2021									ü
John et al., 2021										ü
Jorge et al., 2021										ü
Kanyike et al., 2021	ü								ü									ü		ü								ü
Kaplan et al., 2021								ü				ü
Kasozi et al., 2021																														ü
Kateeb et al., 2021														ü
Kaur et al., 2021																				ü							ü
Kecojevic et al., 2021																															ü
Kelekar et al., 2021									ü																				ü		ü
Khainy et al., 2021	ü
King et al., 2021												ü
Kitonsa et al., 2021																				ü
Kociolek et al., 2021				ü	ü								ü									ü							ü		ü
Kose et al., 2021			ü	ü				ü				ü	ü											ü						ü
Kozak et al., 2021												ü
Kuter et al., 2021				ü	ü			ü													ü	ü						ü
Kwok et al., 2020								ü
Kwok et al., 2021			ü	ü								ü	ü			ü					ü		ü	ü				ü		ü
Ledda et al., 2020				ü																							ü
Lin et al., 2021																	ü
Lucia et al., 2020									ü				ü									ü		ü					ü		ü
Luka et al., 2021										ü
Lunsky et al., 2021																														ü
Luodan et al., 2020																												ü
Maayan et al., 2021										ü
Malik et al., 2021																												ü
Manby et al., 2021																														ü
Manning et al., 2021												ü	ü									ü
Maraqa et al., 2021						ü						ü
Martin et al., 2021										ü
Mascarenhas et al., 2021									ü					ü									ü								ü
Mena et al., 2021												ü
Meyer et al., 2021					ü																	ü
Meyer, Gjorgieva et al., 2020				ü																										ü
Mo et al., 2021																						ü						ü
Mohamed-Hussein et al., 2021																														ü
Mudenda et al., 2021	ü
Nasir et al., 2021																											ü
Nasr et al., 2021														ü
Ngasa et al., 2021	ü
Nohl et al., 2021								ü
Nzaji et al., 2020	ü	ü	ü	ü				ü		ü		ü	ü									ü	ü	ü				ü		ü
O'Brien et al., 2021																														ü
Oduwole et al., 2021																		ü
Ofei-Dodoo et al., 2021																													ü
Oliver et al., 2021																														ü
Oriji et al., 2021	ü
Pacella-LaBarbara et al., 2021					ü
Padureanu et al., 2021										ü																				ü
Paffenholz et al., 2020																								ü
Pamplona et al., 2021					ü																	ü
Papagiannis, Malli et al., 2020				ü				ü								ü								ü
Papagiannis, Rachiotis et al., 2021				ü										ü			ü					ü	ü
Parajuli et al., 2020																						ü		ü
Paramashivaih et al., 2021														ü
Parente et al., 2021					ü																										ü
Paris et al., 2021												ü
Pastorino et al., 2021																						ü
Pataka, Kotoulas et al., 2021												ü
Patelarou et al., 2021									ü			ü
Patil et al., 2021																													ü
Paudel et al., 2021																				ü							ü
Peterson et al., 2021																										ü
Piltch-Loeb et al., 2021																													ü
Qattan et al., 2021				ü				ü													ü		ü							ü
Qiao et al., 2020																													ü
Rabi et al., 2021						ü						ü
Rahul et al., 2021										ü
Riad et al., 2021									ü					ü
Robinson et al., 2021	ü																		ü
Rosental et al., 2021						ü			ü
Sabita et al., 2021										ü
Saied et al., 2021	ü					ü			ü									ü		ü		ü	ü
Sallam, 2021																														ü
Samar et al., 2021										ü
Schrading et al., 2021					ü							ü										ü
Schradinger et al., 2021				ü
Schwarzinger at al., 2020				ü
Shallal et al., 2021																													ü
Sharma et al., 2021																													ü
Shaw et al., 2021				ü	ü			ü				ü	ü			ü											ü	ü	ü
Shehata et al., 2021	ü
Shekhar et al., 2021				ü	ü			ü					ü			ü						ü						ü	ü	ü
Shikha et al., 2021										ü
Silva et al., 2021																															ü
Sovicova et al., 2021									ü																	ü
Spinewine et al., 2021												ü
Stefania et al., 2021										ü
Sugawara et al., 2021																										ü
Sun et al., 2021								ü															ü
Suo et al., 2020												ü
Szmyd, Bartoszek et al., 2021									ü													ü								ü
Szmyd, Karuga et al., 2021				ü																							ü			ü
Temsah et al., 2020				ü
Temsah et al., 2021 (acceptance hcws)						ü
Toth-M et al., 2021												ü
Townsel et al., 2021																													ü
Unroe et al.,2021					ü			ü				ü	ü			ü					ü	ü
Velikonja et al., 2021									ü
Verger et al., 2021				ü				ü				ü	ü			ü					ü	ü					ü			ü
Vignier et al., 2021												ü															ü
Walker et al., 2021																							ü
Wang et al., 2020		ü	ü	ü				ü			ü	ü	ü		ü	ü					ü	ü	ü	ü	ü			ü
Wu et al., 2021									ü
Xu et al., 2021																							ü
Yigit et al., 2021																							ü
Yurttas et al., 2021																					ü									ü
Zammit et al., 2021	ü
Zhang et al., 2021																ü
Zigron et al., 2021														ü								ü	ü					ü
Zobi et al., 2018							ü
Zurcher et al., 2020												ü
TOTAL NUMBER OF PRIMARY STUDIES	21	9	12	35	18	9	2	24	16	24	3	51	13	10	4	9	2	11	3	10	12	29	21	17	4	6	19	15	19	26	8	462
